# Supplementary material for: A Mouse Model of Glycogen Storage Disease Type IX-Beta: A Role for Phkb in Glycogenolysis
Source: Int J Mol Sci. 2022 Sep 1;23(17):9944. doi: 10.3390/ijms23179944 (PMC9456097; doi:10.3390/ijms23179944)
Supplement: Supplementary file 1 [file ijms-23-09944-s001.zip]

Archive with 1 entries (1 files):
- ijms-1885608-supplementary.pdf
